# Supplementary material for: Clinical Practicum Assessment for Biomedical Science Program from Graduates’ Perspective
Source: Int J Environ Res Public Health. 2022 Sep 29;19(19):12420. doi: 10.3390/ijerph191912420 (PMC9565152; doi:10.3390/ijerph191912420)
Supplement: Supplementary file 1 [file ijerph-19-12420-s001.zip]

Archive with 1 entries (1 files):
- ijerph-1902897-supplementary.pdf
